# Supplementary material for: RICTOR Affects Melanoma Tumorigenesis and Its Resistance to Targeted Therapy
Source: Biomedicines. 2021 Oct 19;9(10):1498. doi: 10.3390/biomedicines9101498 (PMC8533235; doi:10.3390/biomedicines9101498)
Supplement: Supplementary file 1 [file biomedicines-09-01498-s001.zip]

Archive with 1 entries (1 files):
- biomedicines-1390815-supplementary.pdf
